# Supplementary material for: Active monitoring vs. spontaneous reporting of antineoplastic drug–related adverse drug reactions: evidence from the Chinese hospital pharmacovigilance system
Source: Front Health Serv. 2026 Jan 22;5:1741402. doi: 10.3389/frhs.2025.1741402 (PMC12872567; doi:10.3389/frhs.2025.1741402)
Supplement: Supplementary file 3 [file Table2.xlsx]

## Sheet: Sheet1
ID	Sex	Age	BMI	Cancer_Type	Therapy_Type	Concomitant_Drugs	Hepatic_Renal_Dysfunction	Duration_≥14d	ADR	ADR_Severity	ADR_Type	Monitoring_Type	Detection_Time	Outcome	Age_Group
1	Male	62	26.2	Gastric	Combination	5	0	0	1	Severe	Others	Active	3.9	Discontinuation	0
2	Female	77	23.2	Gastric	Chemotherapy	1	1	0	0	None	None	None		None	1
3	Female	68	26.2	Lung	Targeted	5	1	0	0	None	None	None		None	1
4	Female	53	27.8	Breast	Chemotherapy	5	0	1	1	Mild	Skin	Active	5	Recovery	0
5	Male	50	26.9	Lung	Targeted	3	0	0	0	None	None	None		None	0
6	Male	63	25.9	Others	Chemotherapy	5	1	0	0	None	None	None		None	0
7	Male	46	27.7	Breast	Chemotherapy	3	0	0	0	None	None	None		None	0
8	Female	76	28	Gastric	Targeted	2	0	1	1	Mild	Hematologic	Spontaneous	8.9	Recovery	1
9	Female	70	28.7	Lung	Chemotherapy	2	1	0	0	None	None	None		None	1
10	Female	54	26.4	Lung	Chemotherapy	3	0	1	0	None	None	None		None	0
11	Male	42	23.8	Gastric	Chemotherapy	1	0	0	0	None	None	None		None	0
12	Female	72	24.8	Lung	Chemotherapy	3	0	0	0	None	None	None		None	1
13	Female	58	28.2	Lung	Chemotherapy	5	0	0	0	None	None	None		None	0
14	Male	71	21.7	Lung	Chemotherapy	1	1	0	0	None	None	None		None	1
15	Male	43	25.5	Others	Immunotherapy	4	0	0	0	None	None	None		None	0
16	Male	53	23	Others	Targeted	5	1	1	1	Mild	Hematologic	Active	4.1	Hospitalization	0
17	Male	59	24.4	Breast	Targeted	5	0	1	1	Severe	Immune	Active	2.6	Discontinuation	0
18	Male	59	28.4	Lung	Chemotherapy	5	0	1	0	None	None	None		None	0
19	Male	54	24.9	Breast	Combination	3	0	0	1	Severe	GI	Active	1.8	Hospitalization	0
20	Male	65	24.4	Others	Chemotherapy	5	0	1	0	None	None	None		None	1
21	Female	48	19.9	Gastric	Chemotherapy	4	0	0	0	None	None	None		None	0
22	Male	57	26.7	Lung	Targeted	1	0	0	1	Severe	GI	Spontaneous	10.7	Recovery	0
23	Male	60	26.4	Lung	Chemotherapy	2	0	0	1	Mild	Hepatic_Renal	Active	4.8	Recovery	0
24	Male	64	31.2	Lung	Chemotherapy	3	0	0	1	Severe	Hepatic_Renal	Active	1	Sequelae	0
25	Male	66	23.3	Gastric	Targeted	1	0	1	0	None	None	None		None	1
26	Female	48	25	Others	Immunotherapy	3	0	0	1	Severe	Skin	Spontaneous	11.8	Recovery	0
27	Male	44	25.1	Lung	Targeted	3	0	0	0	None	None	None		None	0
28	Male	71	29.3	Lung	Immunotherapy	1	0	1	1	Moderate	Others	Active	4	Sequelae	1
29	Female	62	24	Lung	Combination	3	0	0	1	Severe	GI	Active	5.1	Discontinuation	0
30	Male	52	25.2	Others	Chemotherapy	4	0	0	0	None	None	None		None	0
31	Female	74	26.2	Lung	Chemotherapy	2	0	0	1	Severe	Hematologic	Active	3.8	Sequelae	1
32	Male	60	24.9	Others	Chemotherapy	1	0	1	0	None	None	None		None	0
33	Male	70	22.9	Gastric	Targeted	1	1	1	0	None	None	None		None	1
34	Female	59	24.9	Breast	Targeted	2	0	0	0	None	None	None		None	0
35	Female	78	27.7	Lung	Combination	5	0	0	0	None	None	None		None	1
36	Female	76	21	Lung	Immunotherapy	1	0	0	1	Mild	Hematologic	Active	5.3	Sequelae	1
37	Male	56	24.7	Gastric	Targeted	3	0	1	1	Mild	GI	Active	4	Recovery	0
38	Male	68	22.1	Others	Chemotherapy	1	0	0	0	None	None	None		None	1
39	Female	65	28.1	Gastric	Immunotherapy	2	0	0	1	Moderate	Hematologic	Active	3.1	Recovery	1
40	Male	72	19.4	Breast	Combination	4	0	0	1	Mild	Skin	Active	4.1	Recovery	1
41	Male	49	22.5	Lung	Immunotherapy	3	1	0	0	None	None	None		None	0
42	Male	65	25.5	Others	Chemotherapy	1	0	0	1	Mild	Hematologic	Active	9.2	Hospitalization	1
43	Male	69	29.3	Others	Targeted	2	0	1	0	None	None	None		None	1
44	Female	42	24.1	Lung	Chemotherapy	1	0	0	1	Moderate	GI	Active	2.8	Hospitalization	0
45	Male	47	22.5	Others	Chemotherapy	2	0	0	0	None	None	None		None	0
46	Female	39	30.3	Gastric	Chemotherapy	3	0	1	0	None	None	None		None	0
47	Male	56	19.7	Gastric	Targeted	1	0	1	0	None	None	None		None	0
48	Male	66	17.3	Others	Immunotherapy	2	0	0	1	Mild	GI	Active	3.7	Recovery	1
49	Male	73	25.7	Others	Chemotherapy	2	1	0	0	None	None	None		None	1
50	Male	59	22.7	Gastric	Chemotherapy	5	0	0	0	None	None	None		None	0
51	Female	74	21	Lung	Targeted	5	1	1	0	None	None	None		None	1
52	Female	45	26.6	Breast	Chemotherapy	1	0	0	1	Mild	Skin	Active	5	Recovery	0
53	Female	42	25.1	Others	Chemotherapy	4	0	1	0	None	None	None		None	0
54	Female	58	22.5	Lung	Targeted	2	0	1	0	None	None	None		None	0
55	Female	62	20.2	Breast	Immunotherapy	2	1	0	0	None	None	None		None	0
56	Female	58	27.1	Breast	Chemotherapy	4	0	0	0	None	None	None		None	0
57	Male	39	26.4	Breast	Chemotherapy	5	0	0	1	Mild	Hematologic	Active	4.2	Recovery	0
58	Male	58	24	Gastric	Chemotherapy	5	0	0	1	Mild	Hematologic	Active	3.8	Sequelae	0
59	Male	46	30.2	Others	Combination	3	0	0	0	None	None	None		None	0
60	Male	65	20.9	Lung	Targeted	2	0	1	0	None	None	None		None	1
61	Male	62	19.4	Lung	Targeted	4	0	1	1	Severe	Hematologic	Active	1	Recovery	0
62	Male	50	22.1	Lung	Chemotherapy	2	0	0	0	None	None	None		None	0
63	Female	54	24.2	Others	Targeted	3	0	1	1	Severe	GI	Active	4.4	Discontinuation	0
64	Male	49	25.1	Gastric	Chemotherapy	2	0	0	1	Mild	Skin	Active	4.8	Recovery	0
65	Male	58	23.5	Lung	Targeted	3	0	0	1	Severe	Skin	Active	4.1	Recovery	0
66	Male	68	25.4	Others	Combination	1	0	0	0	None	None	None		None	1
67	Male	49	20.3	Others	Targeted	1	1	1	0	None	None	None		None	0
68	Female	64	28.9	Others	Immunotherapy	5	0	1	1	Mild	GI	Spontaneous	9.2	Sequelae	0
69	Male	54	24	Others	Immunotherapy	1	0	1	0	None	None	None		None	0
70	Female	51	27.9	Lung	Chemotherapy	3	0	0	0	None	None	None		None	0
71	Female	58	25.4	Others	Combination	1	0	0	0	None	None	None		None	0
72	Male	49	25.8	Breast	Chemotherapy	1	0	0	0	None	None	None		None	0
73	Male	53	26.1	Others	Targeted	1	1	0	0	None	None	None		None	0
74	Female	47	25.7	Gastric	Chemotherapy	1	0	1	0	None	None	None		None	0
75	Female	78	26.4	Others	Chemotherapy	4	0	1	0	None	None	None		None	1
76	Female	59	28.6	Gastric	Targeted	2	0	1	0	None	None	None		None	0
77	Female	52	24.9	Lung	Chemotherapy	5	0	0	1	Mild	GI	Active	5.4	Hospitalization	0
78	Male	61	26.6	Breast	Targeted	3	0	0	0	None	None	None		None	0
79	Male	58	24	Others	Targeted	2	1	0	0	None	None	None		None	0
80	Male	57	28.9	Others	Chemotherapy	3	0	0	1	Moderate	Others	Active	8	Sequelae	0
81	Female	65	22.1	Lung	Chemotherapy	3	0	0	0	None	None	None		None	1
82	Female	66	30.1	Lung	Targeted	4	0	1	0	None	None	None		None	1
83	Male	54	24.2	Lung	Chemotherapy	2	0	1	0	None	None	None		None	0
84	Male	53	19.7	Gastric	Immunotherapy	2	0	0	0	None	None	None		None	0
85	Male	56	24.7	Others	Targeted	4	0	0	0	None	None	None		None	0
86	Male	37	22.1	Lung	Immunotherapy	5	0	0	0	None	None	None		None	0
87	Female	44	27	Breast	Immunotherapy	4	0	0	0	None	None	None		None	0
88	Female	72	22.2	Others	Targeted	2	0	1	0	None	None	None		None	1
89	Female	74	22.9	Gastric	Targeted	4	1	0	0	None	None	None		None	1
90	Male	56	18.3	Breast	Chemotherapy	2	0	0	0	None	None	None		None	0
91	Male	64	22.9	Gastric	Chemotherapy	2	0	0	0	None	None	None		None	0
92	Female	62	17	Breast	Immunotherapy	1	0	1	1	Moderate	GI	Active	4.2	Recovery	0
93	Female	88	19.2	Lung	Targeted	3	0	0	0	None	None	None		None	1
94	Male	69	26.7	Gastric	Immunotherapy	1	0	0	0	None	None	None		None	1
95	Female	57	26.8	Gastric	Immunotherapy	2	0	0	0	None	None	None		None	0
96	Male	50	25.7	Others	Immunotherapy	4	0	1	0	None	None	None		None	0
97	Male	43	21.2	Gastric	Combination	1	0	1	0	None	None	None		None	0
98	Male	61	24.1	Others	Targeted	1	0	0	0	None	None	None		None	0
99	Male	51	24.3	Lung	Chemotherapy	1	0	1	1	Mild	Skin	Active	2.3	Recovery	0
100	Male	45	20.6	Breast	Targeted	5	1	1	0	None	None	None		None	0
101	Male	52	29.1	Lung	Chemotherapy	3	0	1	1	Mild	GI	Active	5.3	Recovery	0
102	Female	48	27.1	Lung	Targeted	2	0	1	0	None	None	None		None	0
103	Male	75	23.6	Gastric	Immunotherapy	4	0	1	0	None	None	None		None	1
104	Male	67	24.4	Others	Immunotherapy	4	0	0	0	None	None	None		None	1
105	Female	59	25	Lung	Chemotherapy	2	0	1	0	None	None	None		None	0
106	Male	73	17.8	Breast	Chemotherapy	3	1	0	0	None	None	None		None	1
107	Male	59	23.5	Others	Targeted	4	1	1	1	Moderate	Immune	Active	3.7	Sequelae	0
108	Female	50	22.1	Lung	Chemotherapy	3	0	0	0	None	None	None		None	0
109	Male	73	21.1	Gastric	Combination	1	1	1	1	Mild	Skin	Active	5.4	Recovery	1
110	Male	64	23.4	Gastric	Chemotherapy	4	1	1	1	Mild	GI	Active	3.9	Sequelae	0
111	Male	49	30.1	Gastric	Chemotherapy	3	1	0	0	None	None	None		None	0
112	Male	57	26.4	Lung	Chemotherapy	2	1	1	0	None	None	None		None	0
113	Female	50	22.5	Breast	Targeted	2	0	0	0	None	None	None		None	0
114	Female	45	26.1	Others	Targeted	1	0	1	0	None	None	None		None	0
115	Female	68	28.8	Gastric	Chemotherapy	1	0	0	0	None	None	None		None	1
116	Female	77	27.3	Lung	Chemotherapy	4	0	0	0	None	None	None		None	1
117	Female	45	24.5	Others	Targeted	1	1	1	0	None	None	None		None	0
118	Male	64	22.2	Lung	Chemotherapy	2	0	0	0	None	None	None		None	0
119	Female	52	26.5	Others	Targeted	3	0	1	1	Severe	GI	Active	4.5	Hospitalization	0
120	Male	54	25.6	Lung	Targeted	1	1	0	1	Mild	Hepatic_Renal	Active	4.4	Recovery	0
121	Female	53	27.2	Others	Chemotherapy	5	1	0	1	Severe	Others	Active	4.3	Sequelae	0
122	Female	50	26.3	Breast	Chemotherapy	1	1	0	0	None	None	None		None	0
123	Male	59	27.7	Breast	Combination	2	0	0	0	None	None	None		None	0
124	Male	51	22.6	Lung	Targeted	2	0	0	0	None	None	None		None	0
125	Male	61	28.5	Lung	Immunotherapy	1	0	0	0	None	None	None		None	0
126	Male	58	24.9	Others	Chemotherapy	1	0	0	0	None	None	None		None	0
127	Female	56	30.9	Others	Targeted	3	0	0	1	Moderate	Skin	Active	4.3	Sequelae	0
128	Female	50	22.1	Breast	Chemotherapy	5	0	1	1	Mild	Hematologic	Active	2.5	Discontinuation	0
129	Male	53	29.9	Breast	Targeted	1	0	1	0	None	None	None		None	0
130	Male	66	24.9	Gastric	Combination	3	0	0	0	None	None	None		None	1
131	Male	64	22.2	Others	Chemotherapy	3	0	1	0	None	None	None		None	0
132	Male	49	22.8	Gastric	Chemotherapy	4	0	0	0	None	None	None		None	0
133	Male	60	23.3	Breast	Chemotherapy	2	0	1	0	None	None	None		None	0
134	Male	66	25.7	Breast	Chemotherapy	2	0	1	0	None	None	None		None	1
135	Female	43	26	Gastric	Chemotherapy	2	0	1	0	None	None	None		None	0
136	Male	64	22.5	Lung	Chemotherapy	3	0	0	1	Severe	GI	Spontaneous	10.1	Sequelae	0
137	Male	52	24.2	Gastric	Immunotherapy	4	0	1	0	None	None	None		None	0
138	Female	64	31.2	Breast	Targeted	1	0	0	1	Severe	GI	Active	6.9	Recovery	0
139	Male	51	29.8	Others	Chemotherapy	2	1	1	0	None	None	None		None	0
140	Female	41	25.7	Lung	Combination	5	0	0	0	None	None	None		None	0
141	Female	43	24.4	Gastric	Chemotherapy	4	0	1	0	None	None	None		None	0
142	Male	59	24.7	Breast	Combination	5	0	1	0	None	None	None		None	0
143	Male	61	26.3	Gastric	Chemotherapy	4	1	1	0	None	None	None		None	0
144	Male	50	21	Lung	Combination	2	0	0	1	Severe	Skin	Spontaneous	11.8	Recovery	0
145	Male	65	23.5	Gastric	Targeted	3	0	1	1	Mild	Skin	Active	5.8	Discontinuation	1
146	Male	43	19	Gastric	Immunotherapy	3	1	0	0	None	None	None		None	0
147	Female	58	25.6	Gastric	Combination	1	0	1	0	None	None	None		None	0
148	Male	47	26.4	Gastric	Chemotherapy	3	0	0	1	Moderate	Hematologic	Spontaneous	13	Sequelae	0
149	Male	52	22.8	Gastric	Combination	3	0	0	0	None	None	None		None	0
150	Male	59	29.3	Others	Chemotherapy	1	0	0	0	None	None	None		None	0
151	Female	50	20.4	Lung	Chemotherapy	4	0	0	0	None	None	None		None	0
152	Male	55	19.6	Others	Chemotherapy	3	0	0	1	Moderate	Immune	Active	4.3	Sequelae	0
153	Male	68	25	Breast	Targeted	5	1	0	1	Severe	Hematologic	Active	2.5	Sequelae	1
154	Male	53	27.7	Lung	Chemotherapy	1	1	0	0	None	None	None		None	0
155	Female	67	29.7	Lung	Targeted	2	0	1	1	Mild	GI	Active	3.4	Recovery	1
156	Male	48	22.8	Breast	Targeted	3	0	1	1	Moderate	Hematologic	Active	8.3	Recovery	0
157	Female	64	27.8	Others	Immunotherapy	2	0	0	0	None	None	None		None	0
158	Female	73	24.2	Gastric	Immunotherapy	3	1	0	0	None	None	None		None	1
159	Male	35	23.7	Others	Targeted	4	1	0	0	None	None	None		None	0
160	Female	51	27.1	Breast	Chemotherapy	1	0	0	1	Severe	Hematologic	Active	5	Hospitalization	0
161	Male	64	26.4	Breast	Chemotherapy	3	1	1	0	None	None	None		None	0
162	Female	57	19.3	Lung	Chemotherapy	3	0	1	1	Severe	Skin	Active	3.3	Recovery	0
163	Female	62	29	Breast	Chemotherapy	2	0	0	0	None	None	None		None	0
164	Male	53	28.7	Breast	Chemotherapy	5	0	0	1	Severe	Hematologic	Spontaneous	10.3	Recovery	0
165	Male	60	22.3	Lung	Chemotherapy	4	0	0	0	None	None	None		None	0
166	Female	57	25.6	Lung	Combination	3	0	1	0	None	None	None		None	0
167	Male	70	25.9	Gastric	Targeted	3	0	1	1	Mild	Hematologic	Spontaneous	8.4	Recovery	1
168	Male	61	25.1	Gastric	Chemotherapy	2	0	0	1	Moderate	GI	Active	4.1	Discontinuation	0
169	Male	62	22.5	Others	Targeted	5	1	0	1	Moderate	Skin	Active	5.3	Recovery	0
170	Female	55	22.2	Others	Chemotherapy	3	0	1	0	None	None	None		None	0
171	Female	54	24.2	Gastric	Targeted	3	0	1	1	Mild	GI	Active	3.8	Recovery	0
172	Male	55	28.1	Breast	Targeted	4	0	0	0	None	None	None		None	0
173	Male	62	26	Gastric	Targeted	2	0	0	0	None	None	None		None	0
174	Male	55	23.1	Others	Chemotherapy	4	0	0	0	None	None	None		None	0
175	Female	61	26.8	Lung	Combination	1	0	0	0	None	None	None		None	0
176	Male	79	17	Breast	Immunotherapy	2	0	0	0	None	None	None		None	1
177	Female	67	28	Others	Targeted	2	0	0	1	Mild	Hematologic	Active	4.8	Recovery	1
178	Male	56	18.7	Breast	Targeted	5	0	0	0	None	None	None		None	0
179	Female	70	23.1	Gastric	Targeted	4	0	0	1	Moderate	Hematologic	Active	1.7	Discontinuation	1
180	Male	55	20.7	Gastric	Chemotherapy	3	0	1	0	None	None	None		None	0
181	Male	39	20.2	Lung	Chemotherapy	3	0	0	0	None	None	None		None	0
182	Male	49	28	Breast	Chemotherapy	3	0	0	0	None	None	None		None	0
183	Female	41	22.8	Breast	Targeted	5	1	0	1	Severe	Immune	Spontaneous	9.9	Recovery	0
184	Female	55	25.4	Lung	Targeted	2	0	0	1	Mild	GI	Spontaneous	11.3	Hospitalization	0
185	Male	59	24.1	Lung	Chemotherapy	2	0	1	1	Moderate	Skin	Spontaneous	12.6	Recovery	0
186	Female	75	25.8	Others	Combination	1	0	0	1	Severe	GI	Active	5.1	Sequelae	1
187	Female	62	24.5	Lung	Combination	4	0	0	0	None	None	None		None	0
188	Male	57	20.2	Breast	Immunotherapy	3	0	1	0	None	None	None		None	0
189	Male	67	27.5	Lung	Targeted	2	1	0	1	Mild	Hematologic	Active	5.7	Sequelae	1
190	Male	37	22.7	Others	Immunotherapy	1	1	1	0	None	None	None		None	0
191	Male	61	19.3	Lung	Chemotherapy	4	1	0	0	None	None	None		None	0
192	Female	66	22.9	Breast	Immunotherapy	1	0	0	0	None	None	None		None	1
193	Female	45	29.1	Others	Chemotherapy	3	0	0	0	None	None	None		None	0
194	Female	70	27	Others	Immunotherapy	5	0	0	0	None	None	None		None	1
195	Male	62	23.2	Lung	Chemotherapy	2	0	1	0	None	None	None		None	0
196	Male	55	23.2	Others	Immunotherapy	1	0	1	0	None	None	None		None	0
197	Female	65	23.3	Breast	Combination	3	0	0	0	None	None	None		None	1
198	Female	80	30.9	Breast	Chemotherapy	4	1	0	0	None	None	None		None	1
199	Female	60	25.5	Lung	Targeted	3	0	1	0	None	None	None		None	0
200	Female	61	25.7	Lung	Combination	5	0	1	1	Mild	Others	Active	4.2	Sequelae	0
201	Female	54	27.6	Gastric	Targeted	1	0	0	0	None	None	None		None	0
202	Male	51	25.1	Breast	Immunotherapy	3	0	0	0	None	None	None		None	0
203	Male	67	23.5	Breast	Targeted	3	0	0	1	Severe	Skin	Active	3.9	Recovery	1
204	Female	50	23.7	Gastric	Chemotherapy	4	0	1	0	None	None	None		None	0
205	Female	59	24.1	Others	Chemotherapy	1	0	0	0	None	None	None		None	0
206	Male	54	24.2	Lung	Chemotherapy	4	0	0	1	Moderate	Skin	Active	1	Sequelae	0
207	Male	63	26.6	Gastric	Immunotherapy	3	1	1	0	None	None	None		None	0
208	Female	62	24.5	Lung	Chemotherapy	2	1	0	1	Moderate	Hematologic	Active	4.2	Hospitalization	0
209	Male	69	26.6	Others	Targeted	1	0	0	1	Mild	GI	Active	5.5	Hospitalization	1
210	Male	54	24	Gastric	Targeted	4	0	0	0	None	None	None		None	0
211	Male	56	24.6	Others	Targeted	1	1	0	0	None	None	None		None	0
212	Female	49	17.9	Lung	Immunotherapy	2	1	0	0	None	None	None		None	0
213	Female	54	27.2	Lung	Combination	2	0	0	0	None	None	None		None	0
214	Male	62	25.4	Lung	Targeted	4	0	0	0	None	None	None		None	0
215	Female	66	27.5	Lung	Immunotherapy	3	0	0	0	None	None	None		None	1
216	Male	50	17	Lung	Immunotherapy	4	1	1	0	None	None	None		None	0
217	Male	67	31	Others	Targeted	2	1	1	0	None	None	None		None	1
218	Female	72	23.9	Lung	Combination	3	0	0	0	None	None	None		None	1
219	Female	63	27.8	Lung	Chemotherapy	3	1	0	0	None	None	None		None	0
220	Female	77	21	Others	Chemotherapy	4	0	0	0	None	None	None		None	1
221	Female	51	26.3	Breast	Immunotherapy	5	1	0	1	Severe	GI	Active	2.1	Recovery	0
222	Female	47	20.9	Others	Targeted	1	0	0	0	None	None	None		None	0
223	Male	42	22.3	Lung	Immunotherapy	3	1	1	0	None	None	None		None	0
224	Male	73	30.4	Breast	Combination	1	0	0	1	Moderate	GI	Active	4.2	Recovery	1
225	Male	65	23.7	Lung	Chemotherapy	3	0	0	0	None	None	None		None	1
226	Male	58	25	Lung	Combination	2	0	0	0	None	None	None		None	0
227	Female	61	27.1	Others	Targeted	2	1	1	0	None	None	None		None	0
228	Male	48	25.9	Lung	Targeted	2	1	0	0	None	None	None		None	0
229	Female	82	24.8	Breast	Targeted	3	1	1	0	None	None	None		None	1
230	Female	60	25.5	Breast	Combination	2	1	0	0	None	None	None		None	0
231	Female	60	32	Breast	Chemotherapy	3	0	1	0	None	None	None		None	0
232	Male	66	24.1	Others	Targeted	2	0	1	1	Mild	Immune	Active	4.5	Recovery	1
233	Female	63	24.9	Lung	Immunotherapy	1	0	0	0	None	None	None		None	0
234	Male	61	27.7	Gastric	Immunotherapy	4	0	0	0	None	None	None		None	0
235	Male	51	27.8	Others	Immunotherapy	2	0	0	1	Moderate	Immune	Active	3.2	Discontinuation	0
236	Female	63	28.1	Gastric	Chemotherapy	2	0	0	0	None	None	None		None	0
237	Male	77	26.3	Others	Chemotherapy	3	0	1	1	Severe	Skin	Spontaneous	11.5	Recovery	1
238	Male	72	20.6	Lung	Chemotherapy	2	0	1	0	None	None	None		None	1
239	Female	74	29.5	Breast	Immunotherapy	1	0	1	1	Severe	GI	Active	1.2	Recovery	1
240	Male	54	20.6	Lung	Chemotherapy	2	0	1	0	None	None	None		None	0
241	Female	49	25.3	Gastric	Chemotherapy	5	1	0	1	Mild	Skin	Spontaneous	9.7	Recovery	0
242	Female	57	21.9	Others	Combination	3	0	0	1	Mild	Hematologic	Active	3.7	Recovery	0
243	Female	59	24.1	Lung	Chemotherapy	3	1	1	0	None	None	None		None	0
244	Male	69	25.4	Gastric	Combination	3	0	0	0	None	None	None		None	1
245	Male	42	25.3	Lung	Targeted	1	0	1	0	None	None	None		None	0
246	Female	73	25.7	Gastric	Immunotherapy	2	0	0	0	None	None	None		None	1
247	Male	57	29.5	Breast	Chemotherapy	4	0	0	0	None	None	None		None	0
248	Female	55	25.8	Others	Chemotherapy	1	0	1	0	None	None	None		None	0
249	Female	49	23.5	Gastric	Immunotherapy	2	0	0	0	None	None	None		None	0
250	Female	43	27.4	Breast	Immunotherapy	2	0	1	0	None	None	None		None	0
251	Male	67	28.1	Lung	Immunotherapy	2	0	1	0	None	None	None		None	1
252	Male	59	20.4	Lung	Chemotherapy	5	0	1	0	None	None	None		None	0
253	Female	46	26.2	Lung	Immunotherapy	1	0	1	0	None	None	None		None	0
254	Male	46	26.5	Lung	Immunotherapy	3	0	0	0	None	None	None		None	0
255	Male	55	23.3	Others	Targeted	1	0	1	0	None	None	None		None	0
256	Male	75	28.7	Gastric	Immunotherapy	5	1	0	0	None	None	None		None	1
257	Female	56	23.8	Breast	Immunotherapy	1	0	0	0	None	None	None		None	0
258	Female	44	24.7	Lung	Targeted	2	0	1	0	None	None	None		None	0
259	Female	56	23.7	Others	Chemotherapy	3	1	0	0	None	None	None		None	0
260	Male	56	24.3	Gastric	Targeted	3	0	0	1	Moderate	Hematologic	Active	5	Recovery	0
261	Female	33	20.8	Lung	Chemotherapy	2	0	0	0	None	None	None		None	0
262	Female	58	19.7	Gastric	Targeted	2	0	0	1	Moderate	Hematologic	Active	3.4	Recovery	0
263	Male	56	29.4	Breast	Targeted	2	0	1	1	Mild	Hematologic	Spontaneous	12	Recovery	0
264	Male	65	21.6	Lung	Chemotherapy	2	0	0	1	Moderate	Hematologic	Spontaneous	6.1	Recovery	1
265	Female	76	21.1	Breast	Chemotherapy	1	1	1	1	Mild	Hematologic	Active	7.1	Recovery	1
266	Female	70	17.4	Breast	Chemotherapy	2	0	1	0	None	None	None		None	1
267	Female	56	22.3	Lung	Immunotherapy	2	0	1	0	None	None	None		None	0
268	Female	48	20.1	Others	Combination	2	0	0	1	Mild	Skin	Active	2.7	Discontinuation	0
269	Male	83	29.6	Others	Chemotherapy	3	0	1	0	None	None	None		None	1
270	Male	59	27.5	Gastric	Combination	5	0	0	0	None	None	None		None	0
271	Female	59	22.1	Breast	Targeted	3	0	1	1	Moderate	Hematologic	Active	3.5	Recovery	0
272	Female	58	31.5	Breast	Chemotherapy	1	0	0	1	Mild	Skin	Active	4.9	Recovery	0
273	Female	61	27.4	Gastric	Chemotherapy	1	0	1	1	Moderate	Hematologic	Spontaneous	11	Recovery	0
274	Female	57	23.3	Breast	Targeted	5	0	1	1	Mild	Skin	Spontaneous	10.6	Sequelae	0
275	Male	53	17	Lung	Immunotherapy	2	0	0	1	Severe	GI	Active	7.1	Recovery	0
276	Male	53	31.6	Breast	Immunotherapy	1	1	0	0	None	None	None		None	0
277	Female	58	19.9	Others	Chemotherapy	3	0	1	1	Moderate	Hematologic	Active	2.5	Discontinuation	0
278	Female	53	19	Breast	Chemotherapy	3	0	0	0	None	None	None		None	0
279	Female	52	27.6	Lung	Chemotherapy	3	0	1	0	None	None	None		None	0
280	Female	60	32.1	Others	Chemotherapy	2	0	0	1	Mild	Hematologic	Spontaneous	10	Recovery	0
281	Female	56	28.7	Lung	Chemotherapy	1	0	0	0	None	None	None		None	0
282	Male	73	26.1	Lung	Chemotherapy	5	0	1	0	None	None	None		None	1
283	Male	33	26.2	Lung	Immunotherapy	2	0	1	0	None	None	None		None	0
284	Male	69	27	Breast	Combination	3	1	1	1	Mild	Others	Active	5.5	Hospitalization	1
285	Female	71	26.7	Others	Targeted	3	0	0	0	None	None	None		None	1
286	Male	39	25.2	Breast	Combination	3	0	1	1	Severe	Hematologic	Active	2.9	Recovery	0
287	Male	55	24.6	Lung	Chemotherapy	2	1	0	0	None	None	None		None	0
288	Male	55	24.1	Others	Targeted	2	1	1	1	Mild	Skin	Active	5.2	Sequelae	0
289	Male	45	21.9	Others	Chemotherapy	3	1	1	1	Severe	Skin	Active	5.8	Recovery	0
290	Female	51	23.4	Others	Targeted	4	0	0	0	None	None	None		None	0
291	Male	48	18.9	Lung	Combination	5	0	0	0	None	None	None		None	0
292	Male	76	24	Breast	Targeted	1	0	0	0	None	None	None		None	1
293	Female	68	21.1	Others	Chemotherapy	1	0	1	1	Moderate	Hepatic_Renal	Active	5.5	Recovery	1
294	Male	71	20.8	Others	Targeted	5	0	0	1	Mild	GI	Active	4.9	Recovery	1
295	Male	66	24.9	Lung	Chemotherapy	3	0	1	1	Mild	Hematologic	Active	2.7	Hospitalization	1
296	Male	48	28.8	Lung	Combination	4	1	0	0	None	None	None		None	0
297	Female	54	27.2	Breast	Targeted	1	0	1	1	Severe	Immune	Active	3.5	Hospitalization	0
298	Male	63	19.3	Others	Targeted	3	1	1	1	Mild	Skin	Active	1.8	Recovery	0
299	Female	47	21.1	Breast	Targeted	3	0	0	1	Mild	GI	Active	2.9	Recovery	0
300	Male	66	27.3	Breast	Targeted	3	0	0	1	Moderate	Hematologic	Active	2.4	Recovery	1
301	Male	56	21.2	Lung	Chemotherapy	2	0	0	0	None	None	None		None	0
302	Male	55	23.6	Gastric	Targeted	1	0	1	0	None	None	None		None	0
303	Male	66	26.1	Others	Chemotherapy	3	0	1	1	Moderate	Hepatic_Renal	Active	1.6	Sequelae	1
304	Female	63	21.2	Breast	Immunotherapy	2	0	0	1	Mild	Skin	Active	7.4	Recovery	0
305	Female	55	24.6	Others	Immunotherapy	2	1	1	0	None	None	None		None	0
306	Female	70	20	Others	Immunotherapy	5	0	0	0	None	None	None		None	1
307	Male	48	22.4	Lung	Targeted	2	0	0	0	None	None	None		None	0
308	Male	65	25.3	Breast	Targeted	4	0	1	0	None	None	None		None	1
309	Female	64	19.2	Lung	Chemotherapy	1	0	0	0	None	None	None		None	0
310	Male	56	25.7	Others	Immunotherapy	3	0	0	1	Moderate	GI	Active	2.9	Recovery	0
311	Male	62	24.2	Gastric	Chemotherapy	5	0	0	1	Severe	GI	Active	5.9	Recovery	0
312	Male	47	26.1	Gastric	Targeted	1	0	0	0	None	None	None		None	0
313	Male	68	25	Others	Chemotherapy	1	0	0	0	None	None	None		None	1
314	Female	57	28.7	Breast	Chemotherapy	2	0	0	0	None	None	None		None	0
315	Female	54	24.7	Others	Targeted	1	0	1	0	None	None	None		None	0
316	Female	69	22.9	Breast	Chemotherapy	3	0	0	1	Moderate	GI	Active	8.3	Discontinuation	1
317	Male	52	24.7	Lung	Immunotherapy	5	0	0	1	Moderate	Hematologic	Active	2.3	Recovery	0
318	Male	45	26	Gastric	Chemotherapy	2	0	0	0	None	None	None		None	0
319	Male	44	24.5	Others	Chemotherapy	2	0	0	1	Mild	Hematologic	Active	3.5	Recovery	0
320	Male	65	24.4	Lung	Targeted	2	0	1	1	Mild	Skin	Active	5.5	Recovery	1
321	Male	46	22.1	Others	Chemotherapy	3	1	1	1	Mild	Immune	Active	1.8	Hospitalization	0
322	Female	76	22.2	Others	Chemotherapy	1	0	0	0	None	None	None		None	1
323	Female	39	19.8	Lung	Immunotherapy	3	1	1	1	Severe	GI	Active	3	Discontinuation	0
324	Male	75	29.9	Others	Chemotherapy	3	1	0	0	None	None	None		None	1
325	Female	61	20.3	Lung	Immunotherapy	3	0	0	0	None	None	None		None	0
326	Female	58	22.1	Lung	Chemotherapy	1	0	0	0	None	None	None		None	0
327	Male	53	22	Lung	Chemotherapy	3	0	0	0	None	None	None		None	0
328	Female	63	27.2	Others	Immunotherapy	1	0	0	0	None	None	None		None	0
329	Male	58	23.4	Gastric	Chemotherapy	1	0	1	0	None	None	None		None	0
330	Male	69	28.3	Lung	Chemotherapy	4	0	0	0	None	None	None		None	1
331	Male	60	22.1	Breast	Chemotherapy	3	0	1	1	Moderate	Immune	Active	2.3	Recovery	0
332	Female	60	25.2	Gastric	Chemotherapy	1	1	0	1	Moderate	Hematologic	Spontaneous	15.4	Recovery	0
333	Male	55	21.6	Lung	Immunotherapy	1	0	0	0	None	None	None		None	0
334	Male	58	31.2	Others	Chemotherapy	1	0	1	1	Mild	Hematologic	Active	5.7	Hospitalization	0
335	Male	62	20.5	Others	Immunotherapy	2	0	0	1	Mild	Hematologic	Active	6.7	Recovery	0
336	Male	42	25.3	Breast	Combination	1	0	0	1	Severe	Hepatic_Renal	Active	4.9	Hospitalization	0
337	Female	46	26.3	Others	Targeted	1	0	1	0	None	None	None		None	0
338	Female	66	25.6	Breast	Combination	2	1	1	1	Moderate	Immune	Spontaneous	11	Recovery	1
339	Male	60	23.7	Others	Chemotherapy	3	0	1	1	Severe	Hematologic	Spontaneous	10	Recovery	0
340	Male	57	23.9	Gastric	Combination	3	0	1	1	Moderate	Immune	Spontaneous	10.4	Recovery	0
341	Male	59	24.4	Gastric	Chemotherapy	3	0	1	0	None	None	None		None	0
342	Male	62	23.8	Lung	Immunotherapy	1	1	1	0	None	None	None		None	0
343	Male	54	27.4	Others	Targeted	5	0	0	1	Mild	GI	Active	5.3	Hospitalization	0
344	Male	51	31.4	Breast	Chemotherapy	4	0	0	0	None	None	None		None	0
345	Male	61	22.5	Lung	Targeted	4	0	0	0	None	None	None		None	0
346	Female	49	19.9	Lung	Immunotherapy	4	0	0	0	None	None	None		None	0
347	Female	63	24	Gastric	Chemotherapy	5	0	1	1	Mild	Hematologic	Active	5.6	Sequelae	0
348	Male	42	32.6	Breast	Chemotherapy	3	0	1	1	Mild	Hematologic	Active	5.1	Recovery	0
349	Male	69	21.7	Gastric	Immunotherapy	1	0	0	0	None	None	None		None	1
350	Female	63	29.5	Others	Targeted	3	0	0	1	Mild	Hematologic	Active	5.9	Hospitalization	0
351	Male	61	29.7	Lung	Combination	3	1	1	0	None	None	None		None	0
352	Female	68	22.5	Gastric	Immunotherapy	3	0	0	1	Mild	Immune	Spontaneous	9.8	Recovery	1
353	Female	75	26.1	Lung	Combination	3	0	1	1	Moderate	Hematologic	Active	3	Recovery	1
354	Male	68	29.5	Others	Immunotherapy	1	0	0	1	Severe	Hematologic	Spontaneous	10.1	Hospitalization	1
355	Male	41	23.1	Others	Chemotherapy	2	0	0	1	Moderate	Skin	Active	3.8	Recovery	0
356	Female	46	23.6	Breast	Chemotherapy	5	1	0	0	None	None	None		None	0
357	Male	53	22.4	Gastric	Immunotherapy	3	0	0	1	Moderate	GI	Active	2.9	Recovery	0
358	Female	59	21.1	Lung	Targeted	3	0	1	0	None	None	None		None	0
359	Female	64	22.2	Breast	Chemotherapy	2	0	1	1	Mild	Skin	Spontaneous	4.9	Recovery	0
360	Female	52	20.4	Others	Chemotherapy	2	0	1	1	Severe	Hematologic	Active	3.8	Recovery	0
361	Male	60	24.4	Breast	Combination	4	0	0	1	Moderate	Hematologic	Active	1.8	Hospitalization	0
362	Female	51	21.8	Breast	Targeted	3	0	0	0	None	None	None		None	0
363	Male	53	25	Breast	Targeted	4	0	1	1	Moderate	Skin	Active	3.9	Recovery	0
364	Male	45	19.3	Others	Targeted	2	1	1	0	None	None	None		None	0
365	Female	50	25.4	Breast	Chemotherapy	3	0	0	0	None	None	None		None	0
366	Male	46	27	Lung	Chemotherapy	1	0	0	1	Mild	Skin	Active	2.3	Recovery	0
367	Female	49	17.9	Gastric	Chemotherapy	3	1	1	0	None	None	None		None	0
368	Female	69	25.5	Others	Chemotherapy	2	0	0	1	Severe	GI	Active	4.5	Recovery	1
369	Male	50	28.2	Lung	Immunotherapy	2	0	0	0	None	None	None		None	0
370	Male	84	20.4	Lung	Targeted	3	0	0	0	None	None	None		None	1
371	Male	63	29.7	Lung	Immunotherapy	5	0	0	1	Mild	Skin	Active	3.4	Sequelae	0
372	Male	60	25.6	Breast	Immunotherapy	1	0	1	0	None	None	None		None	0
373	Male	50	22	Breast	Chemotherapy	4	0	1	0	None	None	None		None	0
374	Female	65	24.1	Others	Targeted	2	1	0	1	Mild	Skin	Spontaneous	14	Recovery	1
375	Male	53	26.1	Gastric	Targeted	2	0	0	0	None	None	None		None	0
376	Male	60	24.5	Gastric	Immunotherapy	1	0	0	0	None	None	None		None	0
377	Female	83	26	Breast	Chemotherapy	2	0	0	0	None	None	None		None	1
378	Male	58	21.4	Others	Targeted	3	0	0	1	Moderate	Skin	Active	6.1	Hospitalization	0
379	Female	70	24.8	Breast	Targeted	1	0	1	1	Mild	Skin	Active	3	Sequelae	1
380	Male	52	19.8	Others	Chemotherapy	2	0	0	1	Severe	Immune	Active	3.4	Recovery	0
381	Male	58	23.9	Gastric	Chemotherapy	5	1	0	0	None	None	None		None	0
382	Female	76	21.4	Lung	Targeted	1	0	0	1	Mild	Immune	Spontaneous	14.2	Sequelae	1
383	Female	53	21.9	Gastric	Immunotherapy	4	0	0	1	Mild	Hematologic	Active	3.6	Recovery	0
384	Female	76	28.3	Breast	Chemotherapy	2	0	0	1	Severe	Skin	Active	5.4	Recovery	1
385	Female	65	27.8	Gastric	Targeted	3	0	0	0	None	None	None		None	1
386	Female	53	26.2	Lung	Chemotherapy	2	0	1	1	Moderate	Hematologic	Active	4.9	Recovery	0
387	Male	65	20.8	Lung	Immunotherapy	1	0	0	1	Mild	Skin	Active	1.5	Recovery	1
388	Male	68	23.3	Others	Chemotherapy	1	0	0	0	None	None	None		None	1
389	Female	65	28.2	Lung	Combination	1	0	1	0	None	None	None		None	1
390	Female	44	24.8	Others	Chemotherapy	1	0	1	1	Severe	Hematologic	Active	6.9	Recovery	0
391	Female	52	31.7	Lung	Chemotherapy	3	0	0	0	None	None	None		None	0
392	Male	56	25.6	Gastric	Chemotherapy	4	0	1	1	Mild	Hematologic	Active	1	Sequelae	0
393	Male	58	24.9	Gastric	Chemotherapy	4	1	0	1	Moderate	Skin	Active	1	Discontinuation	0
394	Female	65	23.3	Breast	Targeted	3	0	0	1	Severe	Hematologic	Active	4.3	Recovery	1
395	Male	60	24.7	Lung	Chemotherapy	1	0	0	0	None	None	None		None	0
396	Female	46	23.8	Lung	Immunotherapy	2	0	1	0	None	None	None		None	0
397	Female	62	26.6	Lung	Chemotherapy	2	0	1	1	Mild	Hepatic_Renal	Active	4.5	Sequelae	0
398	Male	65	27.4	Lung	Chemotherapy	1	0	0	0	None	None	None		None	1
399	Female	64	21.8	Gastric	Chemotherapy	3	0	0	1	Severe	Hematologic	Active	3.3	Discontinuation	0
400	Female	69	20	Others	Chemotherapy	3	0	1	0	None	None	None		None	1
401	Male	67	18.4	Others	Chemotherapy	2	1	0	0	None	None	None		None	1
402	Female	63	25.9	Others	Targeted	2	0	0	0	None	None	None		None	0
403	Male	58	20.8	Others	Targeted	4	0	1	0	None	None	None		None	0
404	Female	43	17.4	Gastric	Targeted	4	0	1	1	Mild	Skin	Active	3.8	Recovery	0
405	Male	63	25.5	Lung	Targeted	2	1	1	0	None	None	None		None	0
406	Female	61	32.3	Others	Targeted	5	0	1	0	None	None	None		None	0
407	Male	61	24.3	Gastric	Chemotherapy	5	0	0	0	None	None	None		None	0
408	Male	46	27	Gastric	Targeted	2	0	1	0	None	None	None		None	0
409	Female	48	24.6	Lung	Combination	2	0	1	0	None	None	None		None	0
410	Male	69	24	Breast	Targeted	3	0	0	1	Severe	GI	Active	1.8	Recovery	1
411	Male	58	27.2	Breast	Targeted	5	1	0	0	None	None	None		None	0
412	Female	65	23.4	Others	Chemotherapy	4	0	0	0	None	None	None		None	1
413	Female	59	25.2	Breast	Immunotherapy	1	1	0	0	None	None	None		None	0
414	Female	59	25.3	Breast	Immunotherapy	2	0	1	1	Mild	Hematologic	Active	6.7	Recovery	0
415	Female	68	22.2	Others	Targeted	3	0	1	0	None	None	None		None	1
416	Male	54	27.5	Lung	Combination	3	0	0	0	None	None	None		None	0
417	Male	60	23.7	Breast	Chemotherapy	1	0	0	1	Moderate	Skin	Spontaneous	11.6	Recovery	0
418	Male	54	21.9	Lung	Chemotherapy	4	1	1	0	None	None	None		None	0
419	Female	55	26	Others	Immunotherapy	3	1	0	0	None	None	None		None	0
420	Female	56	21.4	Others	Immunotherapy	4	1	0	0	None	None	None		None	0
421	Female	61	24.4	Lung	Chemotherapy	4	0	0	1	Severe	Hepatic_Renal	Active	8.3	Death	0
422	Female	54	24.3	Others	Chemotherapy	3	0	0	0	None	None	None		None	0
423	Male	71	27.8	Lung	Chemotherapy	2	0	0	1	Severe	Skin	Active	5.2	Recovery	1
424	Male	50	25.8	Others	Chemotherapy	3	1	0	1	Mild	Hepatic_Renal	Active	3.3	Discontinuation	0
425	Male	57	24.2	Others	Immunotherapy	1	0	0	0	None	None	None		None	0
426	Male	54	26.9	Others	Targeted	3	0	0	0	None	None	None		None	0
427	Male	73	28.7	Lung	Chemotherapy	1	0	0	0	None	None	None		None	1
428	Female	61	26.1	Others	Chemotherapy	3	0	0	1	Severe	Hepatic_Renal	Active	6.9	Sequelae	0
429	Male	69	24.3	Gastric	Chemotherapy	1	1	1	0	None	None	None		None	1
430	Male	44	20.1	Lung	Chemotherapy	1	0	1	0	None	None	None		None	0
431	Male	61	20.9	Others	Targeted	1	0	0	0	None	None	None		None	0
432	Female	67	23.3	Lung	Combination	1	0	0	1	Severe	GI	Active	1.8	Recovery	1
433	Female	59	22.3	Others	Immunotherapy	3	0	1	0	None	None	None		None	0
434	Male	69	23.7	Lung	Chemotherapy	3	0	0	1	Mild	Hematologic	Active	1	Recovery	1
435	Male	54	24.5	Gastric	Combination	3	0	0	0	None	None	None		None	0
436	Female	72	26	Breast	Immunotherapy	1	1	1	0	None	None	None		None	1
437	Male	81	24.1	Lung	Immunotherapy	1	1	1	0	None	None	None		None	1
438	Female	55	25.9	Lung	Targeted	1	0	1	0	None	None	None		None	0
439	Female	54	24.5	Lung	Chemotherapy	1	0	0	0	None	None	None		None	0
440	Male	73	18	Breast	Chemotherapy	4	1	1	0	None	None	None		None	1
441	Male	74	21.3	Lung	Chemotherapy	1	0	0	1	Moderate	Hematologic	Active	4.6	Sequelae	1
442	Female	54	23.8	Gastric	Chemotherapy	2	0	1	1	Severe	Hematologic	Spontaneous	13.3	Recovery	0
443	Male	55	20.4	Lung	Chemotherapy	1	0	0	1	Mild	Hematologic	Spontaneous	10.8	Recovery	0
444	Male	56	26.2	Lung	Targeted	1	0	0	0	None	None	None		None	0
445	Female	46	29.2	Others	Immunotherapy	3	0	1	0	None	None	None		None	0
446	Female	50	28.2	Lung	Targeted	3	1	0	0	None	None	None		None	0
447	Female	49	23.6	Others	Chemotherapy	1	0	0	1	Moderate	Skin	Active	5.1	Recovery	0
448	Female	51	29.1	Others	Combination	1	0	1	1	Mild	GI	Active	4.3	Recovery	0
449	Male	58	24.8	Gastric	Combination	2	0	0	0	None	None	None		None	0
450	Male	61	23.2	Gastric	Immunotherapy	1	0	0	0	None	None	None		None	0
451	Female	74	22.3	Others	Combination	1	0	0	0	None	None	None		None	1
452	Male	49	23.3	Lung	Targeted	5	0	1	0	None	None	None		None	0
453	Male	68	23.1	Lung	Combination	3	0	1	0	None	None	None		None	1
454	Female	57	24.8	Lung	Chemotherapy	3	0	0	0	None	None	None		None	0
455	Male	58	24.8	Others	Chemotherapy	2	1	1	1	Severe	Hepatic_Renal	Spontaneous	11.9	Recovery	0
456	Male	65	24.3	Lung	Chemotherapy	2	1	0	0	None	None	None		None	1
457	Male	48	25.7	Gastric	Chemotherapy	3	0	1	0	None	None	None		None	0
458	Male	62	28.1	Others	Chemotherapy	3	0	0	1	Severe	Others	Active	5.6	Recovery	0
459	Male	60	27.3	Others	Targeted	3	0	0	0	None	None	None		None	0
460	Male	63	19.5	Breast	Immunotherapy	1	0	1	0	None	None	None		None	0
461	Male	61	17	Lung	Targeted	3	0	0	0	None	None	None		None	0
462	Female	82	27.3	Others	Chemotherapy	2	0	0	0	None	None	None		None	1
463	Female	53	19.9	Gastric	Immunotherapy	4	0	0	0	None	None	None		None	0
464	Female	54	23.6	Lung	Targeted	3	1	1	1	Moderate	Skin	Active	2.3	Recovery	0
465	Female	53	20.6	Lung	Chemotherapy	3	1	0	0	None	None	None		None	0
466	Male	53	18.5	Others	Targeted	1	1	0	0	None	None	None		None	0
467	Male	53	26	Gastric	Chemotherapy	3	0	0	1	Moderate	Hematologic	Active	5.7	Recovery	0
468	Female	70	26.7	Others	Chemotherapy	1	0	0	0	None	None	None		None	1
469	Male	72	22.5	Others	Combination	2	0	0	1	Severe	Hepatic_Renal	Active	3.9	Recovery	1
470	Female	53	17	Gastric	Chemotherapy	1	0	1	1	Moderate	GI	Active	5.2	Hospitalization	0
471	Male	51	22.6	Breast	Targeted	3	0	1	0	None	None	None		None	0
472	Female	63	25.6	Breast	Combination	1	0	0	1	Moderate	GI	Active	4.2	Hospitalization	0
473	Male	53	19.6	Lung	Immunotherapy	2	0	0	0	None	None	None		None	0
474	Female	65	24.9	Breast	Chemotherapy	4	1	0	1	Severe	GI	Active	1.4	Recovery	1
475	Male	61	24.3	Others	Chemotherapy	1	0	0	0	None	None	None		None	0
476	Female	44	26.2	Gastric	Chemotherapy	3	0	1	1	Severe	Hepatic_Renal	Spontaneous	8.8	Recovery	0
477	Male	74	24.7	Others	Targeted	2	0	0	1	Moderate	Hepatic_Renal	Active	4.4	Hospitalization	1
478	Male	76	21.2	Breast	Targeted	1	0	0	0	None	None	None		None	1
479	Female	53	28.1	Gastric	Chemotherapy	4	0	1	0	None	None	None		None	0
480	Male	55	23.8	Gastric	Combination	1	0	0	1	Moderate	Skin	Active	3.2	Hospitalization	0
481	Female	61	24.2	Gastric	Targeted	2	0	1	1	Mild	Hematologic	Spontaneous	13.6	Recovery	0
482	Female	62	21.3	Gastric	Chemotherapy	3	0	0	0	None	None	None		None	0
483	Male	65	22.9	Lung	Targeted	3	0	1	1	Severe	Hematologic	Active	4.7	Recovery	1
484	Female	78	21.5	Breast	Targeted	3	0	1	0	None	None	None		None	1
485	Female	57	23.7	Lung	Chemotherapy	2	0	1	0	None	None	None		None	0
486	Female	51	29.8	Breast	Chemotherapy	1	1	1	0	None	None	None		None	0
487	Male	45	19.9	Breast	Immunotherapy	3	0	0	0	None	None	None		None	0
488	Male	52	19.1	Gastric	Targeted	3	0	0	1	Severe	Skin	Active	3.3	Hospitalization	0
489	Female	58	29	Others	Targeted	4	0	1	0	None	None	None		None	0
490	Female	76	23.6	Gastric	Targeted	4	1	0	1	Mild	GI	Active	3.8	Discontinuation	1
491	Male	54	22.2	Others	Chemotherapy	4	1	0	0	None	None	None		None	0
492	Female	61	27.6	Breast	Chemotherapy	2	0	0	0	None	None	None		None	0
493	Male	59	22.4	Gastric	Targeted	2	0	0	0	None	None	None		None	0
494	Male	70	30.1	Lung	Chemotherapy	4	1	0	0	None	None	None		None	1
495	Male	83	26.5	Lung	Chemotherapy	2	0	0	0	None	None	None		None	1
496	Male	54	22.7	Breast	Immunotherapy	1	0	1	0	None	None	None		None	0
497	Female	54	31.2	Breast	Combination	4	0	0	0	None	None	None		None	0
498	Male	69	22.4	Lung	Immunotherapy	4	1	0	0	None	None	None		None	1
499	Female	65	26.7	Lung	Immunotherapy	2	1	0	0	None	None	None		None	1
500	Female	76	25.3	Lung	Chemotherapy	1	0	0	0	None	None	None		None	1
